# Supplementary material for: Breath Sensor Technology for the Use in Mechanical Lung Ventilation Equipment for Monitoring Critically Ill Patients
Source: Diagnostics (Basel). 2022 Feb 7;12(2):430. doi: 10.3390/diagnostics12020430 (PMC8870831; doi:10.3390/diagnostics12020430)
Supplement: Supplementary file 1 [file diagnostics-12-00430-s001.zip]

Archive with 1 entries (1 files):
- diagnostics-1557110-supplementary.pdf
